# Supplementary material for: Description of Pella maoershanensis sp. n. (Coleoptera, Staphylinidae, Aleocharinae) associated with Lasius spathepus from Guangxi, South China
Source: Zookeys. 2013 Mar 4;(275):17–21. doi: 10.3897/zookeys.275.4449 (PMC3677325; doi:10.3897/zookeys.275.4449)
Supplement: XML Treatment for Pella maoershanensis [file zookeys.275.4449-treatment1.xml]

<!DOCTYPE tp:taxon-treatment
  PUBLIC "-//TaxonX//DTD Taxonomic Treatment Publishing DTD v0 20100105//EN" "tax-treatment-NSO.dtd">
<tp:taxon-treatment xmlns:tp="http://www.plazi.org/taxpub"><tp:treatment-meta><mixed-citation publication-type="journal"><person-group><name><surname>Song</surname><given-names>Xiao-Bin</given-names></name><name><surname>Li</surname><given-names>Li-Zhen</given-names></name></person-group><article-title>Description of 
                    <italic>Pella maoershanensis</italic> sp. n. (Coleoptera, Staphylinidae, Aleocharinae) associated with 
                    <italic>Lasius spathepus</italic> from Guangxi, South China</article-title><source>Zookeys</source><day>4</day><month>3</month><year>2013</year><volume>2013</volume><issue>275</issue><fpage>17</fpage><lpage>21</lpage><pub-id pub-id-type="doi">10.3897/zookeys.275.4449</pub-id></mixed-citation></tp:treatment-meta><tp:nomenclature><tp:taxon-name>
                        <tp:taxon-name-part taxon-name-part-type="genus">Pella</tp:taxon-name-part>
                        	<tp:taxon-name-part taxon-name-part-type="species">maoershanensis</tp:taxon-name-part>
                    <object-id xmlns:xlink="http://www.w3.org/1999/xlink" xlink:type="simple">urn:lsid:zoobank.org:act:C88CD3B9-6194-4FF7-8EB3-96EE761E35E4</object-id>
                    <object-id xmlns:xlink="http://www.w3.org/1999/xlink" xlink:type="simple">http://species-id.net/wiki/Pella_maoershanensis</object-id>
                        </tp:taxon-name><tp:taxon-authority>Song and Li</tp:taxon-authority><tp:taxon-status xmlns:xlink="http://www.w3.org/1999/xlink" xlink:type="simple">sp. n.</tp:taxon-status><xref ref-type="fig" rid="F1">Fig. 1</xref></tp:nomenclature><tp:treatment-sec sec-type="Type material"><title>Type material</title><p>(24 ♂♂, 28 ♀♀)<bold>.</bold> Holotype: ♂, labeled ‘<named-content xmlns:xlink="http://www.w3.org/1999/xlink" content-type="dwc:verbatimCoordinates" xlink:type="simple">25°53'03.51"N, 110°29'15.67"E</named-content> / Maoer shan / (1,150 m). Xingan County / Guilin City / [Guangxi, China] / 24.VII.2012, Song X-B &amp; Hu J-Y // HOLOTYPE [red] / <italic><tp:taxon-name>Pella maoershanensis</tp:taxon-name></italic> sp. n. / Song &amp; Li / det. 2013, SNUC’. Paratypes: 23 ♂♂, 28 ♀♀, same label data as holotype, all bearing the following label: ‘PARATYPE [yellow] / <italic><tp:taxon-name>Pella maoershanensis</tp:taxon-name></italic> sp. n. / Song &amp; Li / det. 2013, SNUC’.</p></tp:treatment-sec><tp:treatment-sec sec-type="Diagnosis"><title>Diagnosis.</title><p><italic><tp:taxon-name>Pella maoershanensis</tp:taxon-name></italic> shares with <italic><tp:taxon-name>Pella puetzi</tp:taxon-name></italic> a similar form of male sexual character on the head (<xref ref-type="bibr" rid="B1">Assing 2009</xref>). The two species can be readily distinguished by the smaller body size, the distinctly transverse antennomeres VI–X, and different forms of the aedeagal distal crest and ventral process in <italic><tp:taxon-name>Pella maoershanensis</tp:taxon-name></italic>. The new species is also similar to the other species of the <italic><tp:taxon-name>Pella cognata</tp:taxon-name></italic> group in general appearance (Maruyama 2006) but can be readily separated by the sexually modified head in the male.</p></tp:treatment-sec><tp:treatment-sec sec-type="Description"><title>Description.</title><p>Body (<xref ref-type="fig" rid="F1">Fig. 1A</xref>) length: 5.5–5.8 mm. Coloration: fore body brownish; abdomen blackish, with the posterior margins of the segments reddish-brown; leg and antennae reddish-brown.</p><p><!--PageBreak-->Head (<xref ref-type="fig" rid="F1">Fig. 1A</xref>) almost 1.2 times as wide as long; widest just behind eyes; surface finely reticulate, covered with short golden setae. Antennae (<xref ref-type="fig" rid="F1">Fig. 1D</xref>) about 2.2 mm long, shorter than head, pronotum and elytra combined; antennomeres VI–X distinctly transverse. Pronotum (<xref ref-type="fig" rid="F1">Fig. 1E</xref>) 1.35 times as wide as long and 1.37 times as wide as head; widest around anterior third, narrowed posteriorly; posterior margin almost rounded; covered with short golden setae, with six macrosetae; hypomera fully visible in lateral view. Elytra (<xref ref-type="fig" rid="F1">Fig. 1A</xref>) about 1.9 times as long as pronotum; covered with short golden setae; humeral angle with one macrosetae. Hind wings fully developed. Abdomen (<xref ref-type="fig" rid="F1">Fig. 1A</xref>) widest at segments IV–V; surface with transverse microsculpture.</p><p>Male. Posterior margin of head distinctly angled at middle (<xref ref-type="fig" rid="F1">Fig. 1B</xref>); posterior margin of tergite VIII broadly concave and finely crenulate (<xref ref-type="fig" rid="F1">Fig. 1F</xref>); posterior margin of sternite VIII (<xref ref-type="fig" rid="F1">Fig. 1H</xref>) almost truncate; median lobe of aedeagus as in <xref ref-type="fig" rid="F1">Figs 1J–L</xref>.</p><p>Female. Posterior margin of head indistinctly angled at middle (<xref ref-type="fig" rid="F1">Fig. 1C</xref>); tergite VIII (<xref ref-type="fig" rid="F1">Fig. 1G</xref>) and sternite VIII (<xref ref-type="fig" rid="F1">Fig. 1I</xref>) distinctly shorter than that of male; spermatheca as in <xref ref-type="fig" rid="F1">Fig. 1M</xref>.</p><!--PageBreak--></tp:treatment-sec><tp:treatment-sec sec-type="Host ant"><title>Host ant.</title><p><italic><tp:taxon-name>Lasius (Dendrolasius) spathepus</tp:taxon-name></italic> (det. by M. Maruyama) (<xref ref-type="fig" rid="F2">Figs 2A, B</xref>).</p></tp:treatment-sec><tp:treatment-sec sec-type="Biological notes"><title>Biological notes.</title><p>Species of <italic><tp:taxon-name>Pella</tp:taxon-name></italic> are usually observed walking around the host’s nest but never appear in it (Maruyama 2006). All individuals of the new species, plus three other aleocharine species were taken by sifting mixed leaf litter around the ant nest (<xref ref-type="fig" rid="F2">Fig. 2C</xref>). Three possible larvae of the new species were taken back to the lab, and were observed to feed on a dead worker of the host ant (<xref ref-type="fig" rid="F2">Fig. 2D</xref>). It’s worth a note that two males and a female of an undescribed <italic><tp:taxon-name>Dendrolasiophilus</tp:taxon-name></italic> Nomura species (Yin pers. comm.) were directly collected from the deep site of the nest.</p></tp:treatment-sec><tp:treatment-sec sec-type="Etymology"><title>Etymology.</title><p>Named after the type locality.</p><fig id="F1" position="float" orientation="portrait"><label>Figure 1.</label><caption><p><italic><tp:taxon-name>Pella maoershanensis</tp:taxon-name></italic>. <bold>A</bold> Dorsal habitus <bold>B</bold> Head and pronotum in lateral view, male <bold>C</bold> Head and pronotum in lateral view, female <bold>D</bold> Antenna <bold>E</bold> Pronotum <bold>F</bold> Male tergite VIII <bold>G</bold> Female tergite VIII <bold>H</bold> Male sternite VIII <bold>I</bold> Female sternite VIII <bold>J</bold> aedeagus, in ventral view <bold>K</bold> same, in lateral view <bold>L</bold> same, in dorsal view <bold>M</bold> Spermatheca. Scales (mm): <bold>A</bold> = 2; <bold>B, C</bold> = 1; <bold>D</bold> = 0.25; <bold>E, F, G, H, I</bold> = 0.5; <bold>J, K, L</bold> = 0.3; <bold>M</bold> = 0.2.</p></caption><graphic xmlns:xlink="http://www.w3.org/1999/xlink" xlink:href="ZooKeys-275-017-g001.jpg" position="float" orientation="portrait" xlink:type="simple"/></fig><fig id="F2" position="float" orientation="portrait"><label>Figure 2.</label><caption><p><bold>A</bold> Host ant, habitus in lateral view <bold>B</bold> Same, anterior view of head <bold>C</bold> A living species of <italic><tp:taxon-name>Pella maoershanensis</tp:taxon-name></italic> with host ants<bold>D</bold> A possible larva of <italic><tp:taxon-name>Pella maoershanensis</tp:taxon-name></italic> feeding on a dead worker of host ant. Scales (mm): <bold>A, B</bold> = 1.</p></caption><graphic xmlns:xlink="http://www.w3.org/1999/xlink" xlink:href="ZooKeys-275-017-g002.jpg" position="float" orientation="portrait" xlink:type="simple"/></fig></tp:treatment-sec><ref-list><ref id="B1"><mixed-citation xmlns:xlink="http://www.w3.org/1999/xlink" xlink:type="simple"><person-group><name name-style="western"><surname>Assing</surname><given-names>V</given-names></name></person-group> (<year>2009</year>)<article-title> New species and additional records of Lomechusini from the Palaearctic region (Coleoptera: Staphylinidae: Aleocharinae).</article-title><source>Stuttgarter Beiträge zur Naturkunde Serie A (Biologie), Neue Serie </source><volume>2</volume>: <fpage>201</fpage>-<lpage>226</lpage>.</mixed-citation></ref></ref-list></tp:taxon-treatment>
